# Supplementary material for: Hemolymph-Mediated Dynamics of Paralytic Shellfish Toxins and Tetrodotoxin in Scallops
Source: Mar Drugs. 2026 Jun 5;24(6):200. doi: 10.3390/md24060200 (PMC13301539; doi:10.3390/md24060200)
Supplement: Supplementary file 1 [file marinedrugs-24-00200-s001.zip]

Archive with 1 entries (1 files):
- marinedrugs-4327975-supplementary.pdf
